# Supplementary material for: Endothelial Mechanistic Target of Rapamycin Activation with Different Strains of R. rickettsii: Possible Role in Rickettsial Pathogenesis
Source: Microorganisms. 2024 Jan 30;12(2):296. doi: 10.3390/microorganisms12020296 (PMC10892065; doi:10.3390/microorganisms12020296)
Supplement: Supplementary file 1 [file microorganisms-12-00296-s001.zip]

Archive with 1 entries (1 files):
- microorganisms-2814547-supplementary.pdf
